# Supplementary material for: Species diversity driven by morphological and ecological disparity: a case study of comparative seed morphology and anatomy across a large monocot order
Source: AoB Plants. 2016 Oct 26;8:plw063. doi: 10.1093/aobpla/plw063 (PMC5091906; doi:10.1093/aobpla/plw063)
Supplement: Supplementary Data [file supp_plw063_suppl_data.zip]

Archive with 2 entries (2 files):
- 16044R2 Benedict_et_al_Zingiberales_Seeds_Table_S2.xlsx
- 16044R2 Benedict_et_al_Zingiberales_seeds_supporting_information_all.doc
