# Supplementary material for: Species diversity driven by morphological and ecological disparity: a case study of comparative seed morphology and anatomy across a large monocot order
Source: AoB Plants. 2016 Oct 26;8:plw063. doi: 10.1093/aobpla/plw063 (PMC5091906; doi:10.1093/aobpla/plw063)
Supplement: Supplementary Data [file supp_plw063_suppl_data.zip › 16044R2 Benedict_et_al_Zingiberales_Seeds_Table_S2.xlsx]

## Sheet: Data use policy
Zingiberales Seed Morphoanatomy Data Matrix
Citation for the data matrix: John C. Benedict, Selena Y. Smith, Chelsea D. Specht, Margaret E. Collinson, Jana Leong–Škorničková, Dilworth Y. Parkinson, and Federica Marone (2016) Species diversity driven by morphological and ecological disparity: a case study of comparative seed morphology and anatomy across a large monocot order.
* Correspondence for updates to the data matrix: jcbenedi@umich.edu and sysmith@umich.edu
Below we list the rules of use for this data matrix
These are developed based on the rules of use for the Glopnet dataset (www.nature.com/nature/journal/v428/n6985/full/nature02403.html) and Cedar Creek LTER and Related Data (http://www.lter.umn.edu/cgi-bin/register).
If you would like to use the Zingiberales Seed Morphoanatomy Data Matrix, we request that you:
1. Notify the main address of correspondence (John Benedict and Selena Smith) if you plan to use the database in a publication.
2. Provide recognition of the efforts of this group in the assembly of the data by using the citation for the data matrix above.
3. Recognize that these data were assembled by the group for various analyses and research questions. If any of these uses overlap with your interests, you recognize that group has precedence in addressing these questions.
Description of following pages
The actual dataset
The references page contains the references for the reported species.
Distribution of seed characters within Zingiberales. Character numbers are as follows (see SUPPORTING INFORMATION for definitions): (1) Sclerenchymatous endocarp (2) Natural seed/endocarp color; (3) Seed surface; (4) Trichomes on seed coat or aril; (5) Aril; (6) General seed shape; (7) Seeds contorted from arrangement in fruit; (8) Seed length; (9) Seed body taper at micropyle; (10) Seed body tap…

## Sheet: Zingiberales Seed Data Matrix
Character number	1	2	3	4	5	6	7	8	9	10	11	12	13	14	15	16	17	18	19	20	21	22	23	24	25	26	27	28	29	30	31	32	33	34	35	36	37	38	39	40	41	42	43	44	45	46	47	48	49
Character name	Sclerified endocarp	Natural seed/endocarp color	Seed Surface	Trichomes	Aril (new)	Seed shape	Seeds contorted	Seed length	Seed body taper at micropyle	Seed body taper at chalaza	Externally visible raphe	External chalazal indentation	Stomata in seed coat	Micropylar region shape	Operculum	Operculum layering	Operculum position	Micropylar collar	Micropylar collar layering	Thickened micropylar collar	Recurved micropylar collar	Hilar rim	Hilar rim layering	Micropylar mesotestal proliferation	Massive chalazal testal proliferations	Columnar chalazal testal proliferations	Chalazal chamber	Chalazal chamber column	Chalazal mucro	Mechanical layer thickness	Mechanical layer	Exotesta cell type	Uniform exotesta	Multiseriate exotesta	Portion of exotesta palisade at chalaza	Mesotesta layer number	Endotestal shape and thickness	Endotestal gap location	Chalazal pigment group	Chalazal endotestal thickening	Inner integument	Raphe canal	Perisperm canal	Perisperm canal shape	Embryo length	Embryo shape	Embryo base	Embryo-endotesta contact	Well-developed perisperm
CI	1	0.07	0.38	0.17	0.23	0.08	0.04	0.04	0.03	0.03	0.13	0.08	1	0.11	0.25	0.05	0.33	0.2	0.04	0.06	0.06	0.09	0.17	0.09	0.06	1	0.13	0.33	0.5	0.08	1	0.07	0.03	0.25	0.33	0.09	0.17	0.13	0.5	0.33	0.5	0.04	1	0.33	0.2	0.04	0.17	0.25	0.17
RI	1	0.46	0.56	0.64	0.63	0.38	0.48	0.26	0.59	0.49	0.53	0.67	1	0.71	0.67	0.54	0.9	0.87	0.59	0.24	0.53	0.81	0	0.38	0.57	1	0.53	0.75	0	0.71	1	0.46	0.29	0.4	0.86	0.64	0.81	0.81	0.975	0.6	0.94	0.57	1	0.33	0.71	0.47	0.55	0	0.71
HI	0	0.93	0.62	0.83	0.77	0.92	0.96	0.96	0.97	0.97	0.87	0.92	0	0.89	0.75	0.95	0.67	0.8	0.96	0.94	0.94	0.91	0.83	0.91	0.94	0	0.87	0.67	0.5	0.92	0	0.93	0.97	0.75	0.67	0.91	0.83	0.87	0.5	0.67	0.5	0.96	0	0.67	0.8	0.96	0.83	0.75	0.83
Cannaceae
Canna flaccida	0	2	0	0	0	1	0	0	0	0	0	0	1	0	1	1	0	1	1	0	1	0	-	0	0	0	0	0	0	1	0	0	1	0	0	1	2	0	0	0	?	0	0	-	0	2	0	0	1
Canna indica	0	2	0	0	0	1	0	0	0	0	0	0	1	0	1	1	0	1	1	0	1	0	-	0	0	0	0	0	0	1	0	0	0	0	0	1	?	0	0	0	1	0	0	-	0	2	0	0	1
Canna iridiflora	0	2	0	0	0	0	0	0	1	1	0	0	1	0	1	1	0	1	1	0	1	0	-	0	0	0	0	0	0	1	0	0	1	0	0	1	2	0	0	0	1	0	0	-	0	1	0	0	1
Canna paniculata	0	2	0	0	0	1	0	0	0	1	0	0	1	0	1	1	0	1	1	0	1	0	-	0	0	0	0	0	0	1	0	0	0	0	0	1	?	0	0	0	1	0	0	-	0	2	0	0	1
Canna tuerckheimii	0	2	0	0	0	0	0	0	1	1	0	0	1	0	1	1	0	1	1	0	1	0	-	0	0	0	0	0	0	1	0	0	1	0	0	1	2	0	0	0	1	0	0	-	0	0	0	0	1
Canna x generalis	0	2	0	0	0	0	0	0	0	0	0	0	1	0	1	1	0	1	1	0	1	0	-	0	0	0	0	0	0	1	0	0	0	0	0	1	?	0	0	0	1	0	0	-	0	0	0	0	1
Costaceae
Chamaecostus congestiflorus	0	2	2	0	1	3	1	0	0	1	1	1	0	0	1	1	0	1	0	0	1	0	-	0	0	0	4	0	0	0	0	2	0	0	1	1	3	1	2	0	0	0	0	-	0	0	0	0	1
Chamaecostus cuspidatus	0	2	2	0	1	0	1	0	1	1	1	1	0	1	1	0	0	1	1	0	1	0	-	0	0	0	4	0	0	0	0	1	0	0	1	1	3	1	2	0	0	0	0	-	0	0	0	0	1
Cheilocostus tonkinensis	0	2	3	0	1	3	1	0	0	0	1	1	0	1	1	0	0	1	0	0	1	0	-	0	0	0	4	0	0	0	0	2	1	0	1	0	3	1	2	0	0	0	0	-	0	0	0	0	1
Costus dubius	0	2	3	0	2	0	?	0	0	0	1	1	0	1	1	1	0	1	0	0	1	0	-	0	0	0	4	0	0	0	0	2	1	0	1	0	3	1	2	0	0	0	0	-	0	0	0	1	1
Costus guanaiensis	0	2	1	0	1	3	1	0	1	0	1	1	0	1	1	1	0	1	1	0	1	0	-	0	0	0	4	0	0	0	0	2	1	0	1	0	3	1	2	0	0	0	0	-	0	0	0	0	1
Costus hirsutus	0	2	0	0	1	1	1	0	1	0	1	1	0	0	1	1	0	1	0	0	1	0	-	0	0	0	4	0	0	0	0	2	1	0	1	0	3	1	2	0	0	0	0	-	0	0	0	0	1
Costus lucanusianus	0	2	1	0	2	0	0	0	0	0	1	1	0	1	1	1	0	1	0	0	1	0	-	0	0	0	4	0	0	0	0	2	1	0	1	0	3	1	2	0	0	0	0	-	0	0	0	?	1
Costus megalobractea	0	?	?	0	2	0	0	0	1	0	?	?	0	1	1	0	0	1	0	0	1	0	-	0	0	0	4	0	0	0	0	2	1	0	1	0	3	1	2	0	0	0	0	-	0	0	0	0	1
Costus pulverulentus	0	2	2&3	0	1	0	1	0	1	1	1	1	0	0	1	1	0	1	1	0	1	0	-	0	0	0	4	0	0	0	0	2	0	0	1	1	3	1	2	0	0	0	0	-	0	0	0	0	1
Costus spiralis	0	2	0	0	1	3	1	0	1	0	1	1	0	1	1	1	0	1	1	0	1	0	-	0	0	0	4	0	0	0	0	2	1	0	1	0	3	1	2	0	0	0	0	-	0	0	0	1	1
Dimerocostus argenteus	0	2	0	0	1	3	1	1	0	0	0	1	0	1	1	0	0	1	1	0	1	0	-	0	0	0	4	0	0	0	0	1	0	0	1	0	3	1	2	0	0	0	0	-	0	0	0	0	1
Dimerocostus strobilaceus	0	2	2	0	?	1	1	0	0	1	0	1	0	0	1	1	0	1	1	0	1	0	-	0	0	0	4	0	0	0	0	1	0	0	1	1	3	1	2	0	0	0	0	-	0	0	0	0	1
Hellenia speciosa	0	2	0	0	1	3	1	0	0	0	1	1	0	0	1	0	0	1	0	0	1	0	-	0	0	0	4	0	0	0	0	2	1	0	1	0	3	1	2	0	0	0	0	-	0	0	0	0	1
Monocostus uniflorus	0	1	1&2	0	2	3	1	0	0	1	1	1	0	1	1	0	0	1	1	0	1	0	-	0	0	0	4	0	0	0	0	0&1	1	0	1	0	3	1	2	0	0	1	0	-	0	0	0	0	1
Tapeinochilus sp.	0	2	1	0	1	3	1	0	0	0	0	1	0	1	1	1	0	1	1	0	1	0	-	0	0	0	4	0	0	0	0	1	1	0	1	0	3	1	2	0	0	1	0	-	0	0	0	0	1
Heliconiaceae
Heliconia angusta	1	1	4	0	0	0	0	0	1	0	0	0	0	0	1	1	1	0	-	-	-	0	-	0	0	0	0	0	0	2	2	2	0	0	0	0	0	0	0	0	0	0	0	-	0	0	0	0	1
Heliconia bihai	1	1	4	0	0	0	0	1	1	1	0	0	0	0	1	1	1	0	-	-	-	0	-	0	0	0	0	0	0	2	2	2	0	0	0	0	0	0	0	0	0	0	0	-	0	2	0	0	1
Heliconia bourgaeana	1	1	4	0	0	0	0	1	1	0	0	0	0	0	1	1	1	0	-	-	-	0	-	0	0	0	0	0	0	2	2	2	0	0	0	0	0	0	0	0	0	0	0	-	0	2	0	0	1
Heliconia brenneri	1	0	4	0	0	0	0	0	1	1	0	0	0	0	1	1	1	0	-	-	-	0	-	0	0	0	0	0	0	2	2	2	0	0	0	0	0	0	0	0	0	0	0	-	?	?	?	?	1
Heliconia chartacea	1	0	4	0	0	1	0	0	1	1	0	0	0	0	1	1	1	0	-	-	-	0	-	0	0	0	0	0	0	2	2	2	0	0	0	0	0	0	0	0	0	0	0	-	0	1	0	0	1
Heliconia griggsiana	1	0	4	0	0	4	0	0	1	0	0	0	0	0	1	1	1	0	-	-	-	0	-	0	0	0	0	0	0	2	2	2	0	0	0	0	0	0	0	0	0	0	0	-	0	2	0	0	1
Heliconia imbricata	1	0	4	0	0	1	0	0	1	1	0	0	0	0	1	1	1	0	-	-	-	0	-	0	0	0	0	0	0	2	2	2	0	0	0	0	0	0	0	0	0	0	0	-	0	2	0	0	1
Heliconia latispatha	1	1	4	0	0	0	0	0	1	0	0	0	0	0	1	1	1	0	-	-	-	0	-	0	0	0	0	0	0	2	2	2	0	0	0	0	0	0	0	0	0	0	0	-	0	2	0	0	1
Heliconia longiflora	1	1	4	0	0	0	0	0	0	1	0	0	0	0	1	1	1	0	-	-	-	0	-	0	0	0	0	0	0	2	2	2	0	0	0	0	0	0	0	0	0	0	0	-	0	2	0	0	1
Heliconia metallica	1	0	4	0	0	1	0	0	1	0	0	0	0	0	1	1	1	0	-	-	-	0	-	0	0	0	0	0	0	2	2	2	0	0	0	0	0	0	0	0	0	0	0	-	0	1	0	0	1
Heliconia papuana	1	1	4	0	0	1	0	1	1	1	0	0	0	0	1	1	1	0	-	-	-	0	-	0	0	0	0	0	0	2	2	2	0	0	0	0	0	0	0	0	0	0	0	-	0	1	0	0	1
Heliconia pendula	1	1	4	0	0	0	0	0	1	1	0	0	0	0	1	1	1	0	-	-	-	0	-	0	0	0	0	0	0	2	2	2	0	0	0	0	0	0	0	0	0	0	0	-	0	2	0	0	1
Heliconia solomonensis	1	0	4	0	0	1	0	1	1	1	0	0	0	0	1	1	1	0	-	-	-	0	-	0	0	0	0	0	0	2	2	2	0	0	0	0	0	0	0	0	0	0	0	-	0	2	0	0	1
Heliconia stricta	1	1	4	0	0	0	0	1	1	0	0	0	0	0	1	1	1	0	-	-	-	0	-	0	0	0	0	0	0	1	2	2	0	0	0	0	0	0	0	0	0	0	0	-	0	0	0	0	1
Heliconia subulata	1	0	4	0	0	0	0	0	1	1	0	0	0	0	1	1	1	0	-	-	-	0	-	0	0	0	0	0	0	2	2	2	0	0	0	0	0	0	0	0	0	0	0	-	?	?	?	?	1
Heliconia vellerigera	1	0	4	0	0	0	0	0	1	1	0	0	0	0	1	1	1	0	-	-	-	0	-	0	0	0	0	0	0	2	2	2	0	0	0	0	0	0	0	0	0	0	0	-	0	1	0	0	1
Heliconia velutina	1	1	4	0	0	0	0	0	1	0	0	0	0	0	1	1	1	0	-	-	-	0	-	0	0	0	0	0	0	2	2	2	0	0	0	0	0	0	0	0	0	0	0	-	0	2	0	0	1
Lowiaceae
Orchidantha maxillarioides	0	1	1	1	2	1	0	0	1	0	0	0	0	0	1	0	0	0	-	-	-	1	1	0	0	0	0	0	0	1	0	1	1	0	0	2	3	0	0	1	0	0	0	-	0	2	0	0	0
Orchidantha sabahensis	0	1	1&2	1	2	1	0	0	1	0	0	0	0	0	1	0	0	0	-	-	-	1	1	0	0	0	0	0	0	1	0	1	1	0	0	2	3	0	0	1	0	0	0	-	?	?	?	?	0
Orchidantha stercorea	0	0	0	1	2	1	0	0	0	0	0	0	0	0	1	0	0	0	-	-	-	1	1	0	?	0	0	0	0	1	0	2	1	0	0	2	3	1	0	0	0	0	0	-	?	?	?	?	0
Orchidantha vietnamica	0	1	1&2	1	2	1	0	0	1	0	?	?	0	0	1	0	0	0	-	-	-	1	1	0	0	0	0	0	0	1	0	1	1	0	0	2	3	1	0	0	0	0	0	-	?	?	?	?	0
Marantaceae
Calathea inocephala	0	2	2	0	1	0	0	1	0	0	0	0	0	0	1	0	0	1	0	0	1	0	-	0	0	0	0	0	0	0	0	2	1	0	0	0	3	0	0	0	0	0	1	0	0	2	0	0	1
Calathea macrosepala	0	2	3	0	1	0	0	0	1	0	0	0	0	0	1	0	0	1	0	0	1	0	-	0	0	0	0	0	0	0	0	2	1	0	0	0	3	0	0	0	0	0	1	0	0	2	0	0	1
Ctenanthe lanceolata	0	1	3	0	1	0	0	0	0	1	0	0	0	0	1	0	0	1	0	0	1	0	-	0	0	0	0	0	0	0	0	1	1	0	0	1	3	0	0	0	0	0	1	1	0	2	0	0	1
Donax canniformis	0	1	3	0	0	0	0	0	0	0	0	0	0	0	1	0	1	1	0	0	1	0	-	0	0	0	0	0	0	1	0	2	1	0	0	0	3	0	0	0	0	0	1	2	0	2	0	0	1
Haumania liebrechtsiana	0	1	0	0	1	1	0	0	0	0	0	0	0	0	1	0	0	1	0	0	1	0	-	0	0	0	0	0	0	2	0	?	?	?	?	1	3	0	0	0	0	0	1	2	0	2	0	0	1
Hylaeanthe unilateralis	0	1	3	0	1	1	0	0	1	0	0	0	0	0	1	1	0	1	0	0	1	0	-	0	0	0	0	0	0	0	0	?	?	?	0	?	2	0	0	0	0	0	1	0	0	2	0	0	1
Hypselodelphys scandens	0	2	0	0	1	1	0	0	0	1	0	0	0	0	1	0	0	1	0	0	1	0	-	0	0	0	0	0	0	1	0	2	0	0	0	1	3	0	0	0	0	0	1	0	0	2	0	0	1
Indianthus virgatus	0	1	3	0	1	0	0	0	1	0	0	0	0	0	1	0	0	1	0	0	1	0	-	0	0	0	0	0	0	1	0	2	1	0	0	0	3	0	0	0	0	0	1	1	0	2	0	0	1
Ischnosiphon inflatus	0	2	0	0	1	0	0	1	0	1	0	0	0	0	1	0	0	1	0	0	1	0	-	0	0	0	0	0	0	1	0	2	0	0	0	1	3	0	0	0	0	0	1	0	0	2	0	0	1
Maranta arundinacea	0	2	3	0	1	1	0	0	0	0	0	0	0	0	1	0	0	1	0	0	1	0	-	0	0	0	0	0	0	1	0	1	1	0	0	1	3	0	0	0	0	0	1	1	0	2	0	0	1
Marantochloa leucantha	0	2	3	0	1	1	0	0	0	0	0	0	0	0	1	0	1	1	0	0	1	0	-	0	0	0	0	0	0	1	0	2	1	0	0	1	3	0	0	0	0	0	1	0	0	2	0	0	1
Megaphrynium macrostachyum	0	1	3	0	1	1	0	0	0	1	0	0	0	0	1	0	0	1	0	0	1	0	-	0	0	0	0	0	0	1	0	2	0	0	0	1	3	0	0	0	0	0	1	0	0	2	0	0	1
Monotagma laxum	0	2	4	0	1	0	0	1	0	1	0	0	0	0	1	0	0	1	0	0	1	0	-	0	0	0	0	0	0	1	0	1	0	0	0	1	3	0	0	0	0	0	1	0	0	1	0	0	1
Phrynium sp.	0	1	4	0	1	0	0	1	0	0	0	0	0	0	1	0	1	1	0	0	1	0	-	0	0	0	0	0	0	1	0	1	1	0	0	0	3	0	0	0	0	0	1	0	0	2	0	0	1
Phrynium imbricatum	0	2	4	0	1	0	0	0	0	0	0	0	0	0	1	1	1	1	0	0	1	0	-	0	0	0	0	0	0	1	0	1	0	0	0	1	3	0	0	0	0	0	1	0	0	1	0	0	1
Phrynium interruptum	0	2	4	0	1	1	0	0	0	1	0	0	0	0	1	0	1	1	0	0	1	0	-	0	0	0	0	0	0	1	0	2	0	0	0	1	3	0	0	0	0	0	1	0	0	2	0	0	1
Pleiostachya pittieri	0	?	3	0	1	0	0	1	0	1	0	0	0	0	1	0	0	1	0	0	1	0	-	0	0	0	0	0	0	0	0	?	?	0	0	1	3	0	0	0	0	0	1	0	0	2	0	0	1
Sarcophrynium brachystachyum	0	2	3	0	1	4	0	0	0	0	0	0	0	0	1	0	0	1	0	0	1	0	-	0	0	0	0	0	0	1	0	1	1	0	0	1	3	0	0	0	0	0	1	2	0	2	0	0	1
Stachyphrynium sumatranum	0	?	3	0	1	1	0	0	0	1	0	0	0	0	1	0	0	1	0	0	1	0	-	0	0	0	0	0	0	0	0	2	0	0	0	1	2	0	0	0	0	0	1	0	0	2	0	0	1
Stromanthe stromanthoides	0	1	3	0	1	0	0	0	0	0	0	0	0	0	1	0	0	1	1	0	1	0	-	0	0	0	0	0	0	0	0	1	1	0	0	1	3	0	0	0	0	0	1	1	0	2	0	0	1
Thalia geniculata	0	2	0	0	1	0	0	0	0	1	0	0	0	0	1	0	0	1	0	0	1	0	-	0	0	0	0	0	0	1	0	2	0	0	0	1	3	0	0	0	0	0	1	2	0	2	0	0	1
Thaumatococcus daniellii	0	2	2	0	1	1	0	0	0	1	0	0	0	0	1	0	0	1	0	0	1	0	-	0	0	0	0	0	0	2	0	2	0	0	0	1	3	0	0	0	0	0	1	?	?	?	?	?	1
Trachyphrynium braunianum	0	2	0	0	1	1	0	0	0	1	0	0	0	0	1	0	0	1	0	0	1	0	-	0	0	0	0	0	0	0	0	?	?	?	?	?	3	0	0	0	0	0	1	0	0	2	0	0	1
Musaceae
Musa acuminata	0	2	2	0	3	1	0	0	1	0	0	0	0	2	1	1	0	1	1	1	0	1	1	0	0	0	3	1	0	2	1	2	1	0	1	3	2	1	2	0	1	1	0	-	1	0	1	0	0
Musa acuminata subsp. malaccensis	0	2	2	0	3	2	1	0	1	0	0	1	0	2	1	1	0	1	1	0	0	1	1	0	0	0	3	1	0	1	1	2	1	0	?	?	?	1	?	0	1	1	0	-	?	?	?	?	0
Musa balbisiana	0	2	2	0	3	1	0	0	1	0	0	1	0	2	1	1	0	1	1	0	0	1	1	0	0	0	3	?	0	2	1	2	0	0	0	2	2	1	2	0	1	1	0	-	1	0	1	0	0
Musa coccinea	0	1	3	?	3	2	0	0	1	0	0	1	0	2	1	1	0	1	1	0	0	1	1	0	0	0	3	1	0	1	1	2	1	0	?	2	2	1	2	0	1	1	0	-	1	0	1	0	0
Musa mannii	0	1	3	0	3	2	0	0	1	0	0	1	0	2	1	1	0	1	1	1	0	1	1	0	0	0	3	1	0	2	1	2	0	0	0	2	?	1	2	0	1	1	0	-	1	0	1	0	1
Musa peekelii	0	2	3	0	3	2	1	0	0	0	1	0	0	2	1	1	0	1	1	0	0	0	-	0	0	0	3	0	0	2	1	1	0	0	?	2	2	1	2	0	1	1	0	-	1	0	1	0	0
Musa sakaiana	0	2	3	0	3	1	1	0	0	0	0	1	0	2	1	1	0	1	1	0	0	0	-	0	0	0	3	0	0	2	1	2	1	0	1	2	2	0	2	0	1	1	0	-	1	0	1	0	0
Musa schizocarpa	0	2	3	0	3	2	0	0	1	0	0	1	0	2	1	1	0	1	1	0	0	1	1	0	0	0	3	1	0	2	1	2	0	0	0	2	2	1	2	0	1	1	0	-	1	0	1	0	1
Musa sikkimensis	0	1	3	0	3	2	0	0	1	0	0	0	0	2	1	1	0	1	1	1	0	1	1	0	0	0	3	1	0	2	1	2	0	0	0	2	2	1	2	0	1	1	0	-	1	0	1	0	1
Musa textilis	0	2	2	0	3	1	0	0	0	1	0	1	0	2	1	1	0	1	1	0	0	0	-	0	0	0	3	1	0	2	1	2	1	0	1	2	2	1	2	0	1	1	0	-	1	0	1	0	0
Musa velutina	0	2	2	0	3	2	0	0	0	1	1	0	0	2	1	1	0	1	1	0	0	1	1	0	0	0	3	1	0	2	1	2	1	0	?	2	2	1	?	0	1	1	0	-	1	0	1	0	0
Musa × paradisiaca	0	2	3	0	3	2	0	0	0	0	0	1	0	2	1	1	0	1	1	1	0	1	1	0	0	0	3	?	0	2	1	2	1	0	0	2	?	1	2	0	1	1	0	-	?	?	?	?	0
Ensete glaucum	0	2	0	0	3	0	0	0	0	1	0	1	0	2	1	1	0	1	1	1	0	1	1	0	0	0	3	1	0	2	1	2	1	0	0	2	?	1	2	0	1	1	0	-	1	0	1	0	0
Ensete lasiocarpum	0	2	0	0	3	1	1	0	0	0	0	1	0	2	1	1	0	1	1	0	0	1	1	0	0	0	3	0	0	2	1	2	0	0	0	2	?	1	2	0	1	1	0	-	1	0	1	0	0
Ensete perrieri	0	2	3	0	3	1	0	0	1	0	0	1	0	2	1	1	0	1	1	0	0	1	1	0	0	0	3	1	0	2	1	2	0	0	0	2	?	1	2	0	1	1	0	-	1	0	1	0	0
Ensete superbum	0	1	0	0	3	1	0	0	1	0	0	1	0	2	1	1	0	1	1	1	0	1	1	1	0	0	3	1	0	2	1	1	0	0	0	1	?	1	2	0	1	1	0	-	?	?	?	?	?
Ensete ventricosum	0	2	0	0	3	1	0	0	0	0	0	1	0	2	1	1	0	1	1	1	0	1	1	0	0	0	3	0	0	2	1	2	0	0	0	2	?	1	2	0	1	1	0	-	1	0	1	0	0
Strelitziaceae
Phenakospermum guyannense	0	2	3	0	2	1	0	0	1	0	0	0	0	0	0	-	-	0	-	-	-	0	-	0	1	0	0	0	0	1	0	1	1	0	0	3	3	0	0	1	0	0	0	-	0	0	0	0	0
Ravenala madagascariensis	0	2	3	0	2	2	0	0	1	0	0	0	0	0	0	-	-	0	-	-	-	0	-	0	0	0	0	0	0	2	0	1	1	0	0	1	3	0	0	1	0	0	0	-	0	2	0	0	0
Strelitzia nicolai	0	2	1	0	2	1	0	0	1	1	0	0	0	0	0	-	-	0	-	-	-	0	-	1	0	0	0	0	0	1	0	2	0	0	0	1	3	0	0	1	0	0	0	-	0	0	0	0	1
Strelitzia reginae	0	2	1	0	2	0	0	0	1	0	0	0	0	0	0	-	-	0	-	-	-	0	-	1	0	0	0	0	0	1	0	1	0	0	0	1	3	0	0	1	0	0	0	-	0	0	0	0	0
Zingiberaceae
Aframomum angustifolium	0	2	1	0	3	0	0	1	1	1	0	0	0	2	1	1	0	1	1	0	1	1	1	1	1	0	0	0	0	1	0	0	1	0	0	3	2	1	2	0	0	1	0	-	0	2	0	0	1
Aframomum chrysanthum	0	2	1	0	3	0	0	0	1	1	0	0	0	2	1	1	0	1	1	0	1	1	1	1	1	0	1	0	0	1	0	0	1	0	0	3	2	2	2	0	0	1	0	-	0	0	0	0	1
Aframomum daniellii	0	2	1	0	3	0	0	0	1	1	0	0	0	2	1	1	0	1	1	0	1	1	0	1	1	0	0	0	0	1	0	0	0	0	0	3	2	1	2	0	0	0	0	-	0	0	1	0	1
Aframomum melegueta	0	2	1	0	3	0	0	0	1	1	0	0	0	2	1	1	0	1	1	0	1	1	0	1	1	0	0	0	0	1	0	0	0	0	0	3	2	1	2	0	0	0	0	-	0	0	1	0	1
Alpinia aquatica	0	2	2	0	3	2	0	0	0	0	1	1	0	0	1	1	0	1	1	1	1	0	-	0	0	0	0	0	0	0	0	2	0	0	0	2	2	2	2	0	0	0	0	-	0	1	0	0	1
Alpinia boia	0	1	1	0	3	1	0	0	1	0	0	0	0	0	1	1	0	1	0	0	1	0	-	0	1	0	2	0	0	1	0	0	1	0	0	2	3	2	2	0	0	1	0	-	0	1	0	1	1
Alpinia brevilabris	0	2	2	0	3	0	0	0	0	0	1	1	0	0	1	1	0	1	1	0	1	0	-	0	0	0	0	0	0	0	0	1	1	0	0	2	2	2	2	0	0	0	0	-	0	1	0	0	1
Alpinia caerulea	0	2	1&3	0	3	0	1	0	0	1	1	1	0	0	1	1	0	1	1	1	1	0	-	0	0	0	0	0	0	0	0	0	0	0	0	2	2	2	2	0	0	1	0	-	0	2	0	0	1
Alpinia carolinensis	0	2	1	0	3	1	1	0	0	1	0	0	0	0	1	1	0	1	1	1	1	0	-	0	1	0	1	0	0	1	0	0	0	0	0	2	2	2	?	0	0	1	0	-	0	2	0	0	1
Alpinia conchigera	0	2	1	0	3	2	0	0	0	0	0	0	0	0	1	1	0	1	1	1	0	0	-	0	1	0	0	0	0	1	0	0	0	0	0	2	3	1	2	0	0	?	0	-	1	2	1	0	1
Alpinia fax	0	1	1	0	3	0	0	0	0	0	0	0	0	0	1	1	0	1	0	0	1	0	-	0	1	0	1	0	0	1	0	1	0	0	0	3	3	2	2	0	0	1	0	-	0	2	0	0	1
Alpinia galanga	0	2	1	0	3	2	?	0	0	0	0	0	0	0	1	0	0	1	1	1	0	0	-	0	1	0	0	0	0	1	0	0	0	0	0	3	3	1	2	0	0	1	0	-	0	2	0	0	1
Alpinia gigantifolia	0	2	1&2	0	3	1	1	0	1	0	0	0	0	0	1	0	0	1	1	1	0	0	-	0	0	0	0	0	0	0	0	1	1	0	0	3	?	1	2	0	0	1	0	-	0	2	0	0	1
Alpinia haenkei	0	1	1	0	3	0	1	0	0	0	2	0	0	0	1	1	0	1	1	1	1	0	-	0	0	1	1	0	0	1	0	2	1	0	0	?	3	1	2	0	0	1	0	-	0	0	2	0	1
Alpinia japonica	0	1	1	0	3	0	?	0	0	0	0	0	0	0	1	1	0	1	0	0	1	0	-	0	1	0	1	0	0	1	0	2	1	0	0	2	3	2	2	0	0	1	0	-	0	0	2	0	1
Alpinia javanica	0	2	3	0	3	1	0	0	1	0	0	0	0	0	1	1	0	1	0	0	0	0	-	0	0	0	2	0	0	0	0	2	0	0	0	?	2	1	2	0	0	0	0	-	1	2	0	0	?
Alpinia katsumadai	0	1	1	0	3	0	0	1	0	0	2	0	0	0	1	1	0	1	1	0	1	0	-	0	1	1	0	0	0	0	0	1	0	0	0	2	2	1	2	0	0	1	0	-	0	0	2	0	1
Alpinia luteocarpa	0	1	2	0	3	0	1	0	0	1	0	0	0	0	1	1	0	1	1	0	1	0	-	0	0	0	0	0	0	0	0	1	0	0	0	3	2	2	2	0	0	0	0	-	0	1	0	0	1
Alpinia malaccensis	0	1	2	0	3	0	1	1	0	0	2	0	0	0	1	1	0	1	1	0	1	0	-	0	1	1	2	0	0	1	0	0	0	0	0	2	3	1	2	0	0	1	0	-	0	0	2	0	1
Alpinia nigra	0	1	2	0	3	2	0	0	0	0	1	0	0	0	1	1	0	1	1	1	1	0	-	0	1	0	0	0	0	1	0	1	0	0	0	3	2	1	2	0	0	0	0	-	0	0	1	0	1
Alpinia oblongifolia	0	1	2	0	3	2	1	0	0	0	2	0	0	0	1	1	0	1	0	0	0	0	-	0	0	1	2	0	0	0	0	1	0	0	0	2	?	1	2	0	0	1	0	-	0	0	1	0	1
Alpinia oceanica	0	1	1	0	3	1	1	0	0	1	0	0	0	0	1	1	0	1	1	1	1	0	-	0	0	0	0	0	0	0	0	1	0	0	0	3	2	2	2	0	0	0	0	-	0	1	0	0	1
Alpinia purpurata	0	1	1&3	0	3	0	0	1	0	1	0	0	0	0	1	1	0	1	1	0	1	0	-	1	1	0	0	0	0	0	0	1	0	0	0	3	2	2	2	0	0	0	0	-	0	1	0	0	1
Alpinia rafflesiana	0	2	1&3	0	3	1	0	0	0	0	0	0	0	0	1	1	0	1	0	0	1	0	-	0	0	0	2	0	0	1	0	2	0	0	0	1	3	2	2	0	0	1	0	-	0	0	2	0	1
Alpinia stachyodes	0	2	1	0	3	2	0	0	0	0	1	1	0	0	1	1	0	1	1	1	0	0	-	0	1	0	0	0	0	1	0	0	0	0	0	3	3	1	2	0	0	1	0	-	0	2	0	0	1
Alpinia zerumbet	0	0	2	0	3	1	1	0	0	0	2	0	0	0	1	1	0	1	1	1	0	0	-	0	0	1	2	0	0	1	0	2	1	0	0	2	2	1	2	0	0	1	0	-	0	0	2	0	1
Amomum koenigii	0	2	1	0	3	0	0	0	1	0	0	0	0	0	1	1	0	1	0	0	1	0	-	0	1	0	0	0	0	2	0	1	0	0	0	2	3	2	2	0	0	0	0	-	0	0	0	0	1
Amomum lappaceum	0	1	2	0	3	0	1	1	0	0	0	0	0	0	1	1	0	1	0	0	1	0	-	0	1	0	0	0	0	1	0	1	0	0	0	2	2	2	2	0	0	0	0	-	0	0	0	0	1
Amomum ochreum	0	2	1	0	3	0	1	1	1	0	0	0	0	0	1	1	0	1	1	0	1	1	0	0	1	0	1	0	0	2	0	0	0	0	0	2	2	2	2	0	0	1	0	-	0	0	0	0	1
Amomum sericeum	0	2	1&2	0	3	1	0	0	1	1	1	0	0	0	1	0	0	1	0	0	0	0	-	0	1	0	2	0	0	0	0	0	1	0	0	1	3	2	2	0	0	1	0	-	0	2	0	0	1
Aulotandra trigonocarpa	0	?	?	1	2	0	0	1	1	1	?	?	0	1	1	0	0	0	-	-	-	1	1	0	0	0	0	0	?	0	0	0	0	0	0	?	1	1	1	0	0	?	0	-	?	?	?	?	?
Boesenbergia acuminata	0	0	1	0	3	0	0	1	1	1	0	0	0	2	1	0	0	1	0	0	1	1	1	0	1	0	2	0	0	0	0	1	0	1	0	1	1	1	1	0	0	?	0	-	0	2	0	0	1
Burbidgea stenantha	0	1	1	0	3	0	0	1	0	1	0	0	0	0	1	1	0	1	0	0	1	1	0	1	0	0	0	0	1	0	0	0	0	0	0	2	2	2	2	0	0	1	0	-	0	0	0	0	1
Camptandra ovata	0	1	2	1	3	0	0	1	1	1	0	0	0	1	1	0	0	1	-	-	-	1	1	0	0	0	2	0	0	0	0	1	0	0	0	2	1	1	1	0	0	0	0	-	0	0	0	0	1
Cautleya gracilis	0	2	2	0	3	3	1	0	0	0	0	0	0	1	1	0	0	0	-	-	-	1	1	0	0	0	0	0	0	0	0	2	0	0	0	2	1	1	1	0	0	0	0	-	0	2	0	0	1
Cautleya spicata	0	2	2	0	3	0	0	0	1	1	0	0	0	2	1	0	0	1	1	0	1	1	1	0	0	0	2	0	0	0	0	1	0	0	0	2	1	1	1	0	0	1	0	-	0	2	0	0	1
Curcuma montana	0	1	1	0	3	0	0	1	1	1	0	0	0	2	1	1	0	1	0	0	1	1	0	0	0	0	1	0	0	0	0	0	1	0	0	2	1	1	1	0	0	0	0	-	0	2	0	0	1
Curcuma pierreana	0	1	1&2	0	3	2	1	0	1	1	0	0	0	2	1	1	0	1	0	0	1	1	1	0	1	0	0	0	0	0	0	2	0	0	0	2	1	1	1	0	0	1	0	-	0	1	0	0	1
Distichochlamys citrea	0	2	1&2	0	3	0	0	1	1	1	0	0	0	2	0	-	-	1	0	0	0	1	1	0	0	0	0	0	0	0	0	2	0	0	0	?	1	1	1	0	0	0	0	-	0	2	0	0	1
Elettaria cardamomum	0	2	3	0	3	0	0	0	0	0	1	0	0	0	1	1	0	1	0	0	1	0	-	0	1	0	0	0	0	0	0	0	0	0	0	2	?	2	?	0	0	1	0	-	0	1	0	0	1
Elettariopsis unifolia	0	2	1	0	3	0	0	0	1	1	1	0	0	0	1	1	0	1	0	0	0	0	-	0	1	0	2	0	0	1	0	1	0	0	0	1	3	1	2	0	0	1	0	-	0	1	1	0	1
Etlingera elatior	0	2	1	0	3	0	0	0	1	1	1	1	0	0	1	0	0	1	0	0	0	0	-	0	0	0	0	0	0	0	0	2	1	0	0	0	3	1	2	0	0	0	0	-	0	1	0	0	1
Etlingera linguiformis	0	1	2	0	3	1	1	0	1	0	1	1	0	0	1	1	0	1	0	0	0	0	-	0	0	0	0	0	0	0	0	2	1	0	0	0	3	1	2	0	0	0	0	-	0	1	0	0	1
Etlingera yunnanensis	0	1	2	0	1	1	1	0	1	0	1	1	0	0	1	0	0	1	0	0	0	0	-	0	0	0	0	0	0	0	0	2	0	0	0	0	3	1	2	0	0	0	0	-	0	0	0	0	1
Gagnepainia harmandii	0	1	1&2	1	3	0	0	0	0	0	0	1	0	2	?	?	?	1	1	0	0	1	1	0	0	0	1	0	0	0	0	1	0	0	0	1	1	1	1	0	0	0	0	-	0	0	0	0	0
Geocharis aurantiaca	0	1	1	0	3	3	1	0	0	1	1	1	0	0	1	1	0	1	0	0	1	0	-	0	1	0	0	0	0	0	0	2	?	0	0	2	3	2	2	0	0	1	0	-	0	2	0	0	1
Geostachys densiflora	0	1	2	0	2	1	1	0	0	1	1	0	0	0	1	1	0	1	0	0	1	0	-	0	1	0	2	0	0	1	0	0	1	0	0	3	3	2	2	0	0	1	0	-	0	1	0	0	1
Globba aurea	0	1	1	1	2	0	1	1	1	1	0	0	0	1	1	1	0	1	1	0	1	1	1	1	1	0	2	0	0	0	0	0	0	1	0	2	1	1	1	0	0	1	0	-	0	1	0	0	1
Globba maculata	0	1	1&3	1	1	1	1	0	1	1	0	0	0	2	1	1	0	1	0	0	1	1	0	1	1	0	2	0	0	0	0	0	0	1	0	2	1	2	1	0	0	1	0	-	0	0	0	0	1
Globba pendula	0	1	1	1	1	1	1	0	0	1	0	0	0	?	1	0	0	1	1	0	0	1	1	1	1	0	1	0	0	0	0	1	0	1	0	2	1	1	1	0	0	1	0	-	0	2	0	0	1
Globba sessiliflora	0	1	1	1	3	1	1	0	0	1	0	0	0	1	1	1	0	1	1	0	0	1	1	1	0	0	2	0	0	0	0	1	0	1	0	2	1	1	1	0	0	1	0	-	0	1	0	0	1
Globba spathulata	0	1	1&2	1	2	1	0	1	1	1	0	0	0	1	1	0	0	0	-	-	-	1	1	0	1	0	0	0	0	0	0	1	0	0	0	1	1	1	1	0	0	0	0	-	0	0	0	0	1
Hedychium coronarium	0	1	1	0	2	1	0	0	1	1	0	0	0	1	0	-	-	1	1	1	0	1	1	0	0	0	2	0	0	0	0	0	0	0	0	2	1	1	1	0	0	0	0	-	0	1	0	0	1
Hedychium gardnerianum	0	1	2	0	2	1	1	0	1	0	0	?	0	1	0	-	-	1	1	1	1	1	1	0	0	0	0	0	0	0	0	0	0	0	0	2	1	1	1	0	0	?	0	-	0	1	0	0	1
Hedychium hasseltii	0	1	2	0	2	1	0	1	1	0	0	0	0	1	0	-	-	1	1	0	1	1	1	0	1	0	1	0	0	0	0	2	0	0	0	2	1	1	1	0	0	0	0	-	0	1	0	0	1
Hedychium muluense	0	1	2	0	2	0	0	1	0	1	0	0	0	1	0	-	-	1	1	0	0	1	1	1	0	0	2	0	0	0	0	1	0	0	0	2	1	1	1	0	0	1	0	-	0	2	0	0	1
Hemiorchis sp.	0	1	1&2	1	2	1	1	0	1	0	0	1	0	2	0	-	-	1	1	0	0	1	1	0	0	0	0	0	0	0	0	1	1	0	0	0	1	1	1	0	0	0	0	-	1	0	0	1	1
Hornstedtia conica	0	1	1	0	2	0	?	0	1	0	1	1	0	1	1	1	0	1	1	0	1	0	-	0	1	0	0	0	0	0	0	0	0	0	0	1	3	1	2	0	0	1	0	-	0	1	0	0	1
Hornstedtia leonurus	0	1	1	0	2	0	1	0	0	0	1	1	0	0	1	1	0	1	0	0	0	0	-	0	0	0	0	0	0	0	0	2	0	0	0	1	3	1	2	0	0	0	0	-	0	1	0	0	1
Hornstedtia scottiana	0	2	1&2	0	2	0	1	0	0	0	1	1	0	0	1	1	0	1	0	0	0	0	-	0	0	0	0	0	0	1	0	2	0	0	0	2	3	1	2	0	0	1	0	-	0	0	0	0	1
Kaempferia pulchra	0	1	1&2	0	1	1	0	0	1	0	0	1	0	2	1	1	0	1	0	0	0	1	1	1	1	0	0	0	0	0	0	1	0	0	0	1	1	1	1	0	0	1	0	-	0	0	1	0	1
Monolophus sikkimensis	0	1	2	1	2	0	0	1	1	1	0	0	0	1	1	1	0	0	-	-	-	1	1	0	0	0	0	0	0	0	0	2	0	0	0	1	1	1	1	0	0	0	0	-	1	1	1	0	1
Newmania sp.	0	2	3	0	2	0	0	1	1	1	0	0	0	2	1	0	0	1	0	0	1	1	1	0	1	0	2	0	0	0	0	0	0	0	0	2	1	?	1	0	0	1	0	-	0	0	1	0	1
Plagiostachys escritorii	0	1	1	0	2	1	1	0	0	1	0	0	0	0	1	1	0	1	1	?	?	0	-	0	1	0	2	0	0	0	0	0	1	0	0	2	2	2	2	0	0	1	0	-	0	0	0	0	1
Plagiostachys philippinensis	0	1	1	0	2	4	1	0	0	1	0	0	0	0	1	1	0	1	0	0	1	0	-	0	1	0	2	0	0	0	0	0	0	0	0	?	2	2	?	0	0	1	0	-	0	0	0	0	1
Pleuranthodium sp.	0	2	1	0	2	2	1	0	0	0	0	1	0	0	1	1	0	1	1	1	0	0	-	0	1	0	0	0	0	0	0	0	0	0	0	2	2	1	2	0	0	1	0	-	0	0	0	0	1
Renealmia lucida	0	2	1	0	2	0	0	0	0	1	0	0	0	2	1	1	0	1	1	1	0	1	1	0	1	0	1	0	0	1	0	0	0	0	0	2	2	1	2	0	0	1	0	-	0	1	0	0	1
Renealmia occidentailis	0	1	1	0	2	1	1	0	0	1	0	0	0	0	1	1	0	1	1	1	1	1	1	0	1	0	2	0	0	0	0	2	1	0	0	1	2	1	2	0	0	1	0	-	0	2	0	0	1
Riedelia corallina	0	1	1	0	2	0	1	0	1	1	0	0	0	1	1	1	0	1	1	1	1	0	-	0	0	0	0	0	0	0	0	0	0	0	0	2	2	2	2	0	0	0	0	-	0	2	0	0	1
Riedelia sp.	0	1	1	0	2	0	0	0	1	1	0	0	0	1	1	0	0	1	1	0	0	1	1	0	0	0	0	0	0	0	0	0	0	0	0	1	2	2	2	0	0	0	0	-	0	1	0	0	1
Roscoea alpina	0	2	1&2	0	?	0	0	0	1	1	0	0	0	2	1	1	0	1	0	0	1	1	1	0	0	0	0	0	0	0	0	2	0	0	0	3	1	1	1	0	0	0	0	-	0	1	0	0	1
Siamanthus siliquosus	0	2	2	0	2	1	0	0	0	1	0	0	0	0	1	1	0	1	0	0	1	0	-	0	0	0	0	0	0	0	0	0	1	0	0	2	2	1	2	0	0	0	0	-	0	2	0	0	1
Siliquamomum tonkinense	0	1&2	1	0	2	0	0	1	0	1	1	0	0	0	1	0	0	1	1	0	1	1	1	1	0	0	0	0	1	0	0	0	0	0	0	2	3	2	2	0	0	1	0	-	0	0	0	0	1
Siphonochilus aethiopicus	0	1	1	0	2	1	0	0	1	1	1	0	0	1	1	0	0	0	-	-	-	1	1	0	0	0	2	0	0	0	0	0	0	0	0	2	1	1	1	0	0	1	0	-	0	1	0	1	1
Siphonochilus kirkii	0	1	1	0	2	1	0	0	1	0	1	0	0	1	1	0	0	0	-	-	-	1	1	0	0	0	2	0	0	0	0	1	0	1	0	2	1	1	1	0	0	1	0	-	?	?	?	?	1
Vanoverberghia sepulchrei	0	1	1	0	2	0/1	1	0	0	1	0	0	0	0	1	1	0	1	1	0	1	0	-	0	1	0	0	0	0	0	0	0	0	0	0	2	2	2	2	0	0	1	0	-	0	2	0	0	1
Zingiber larsenii	0	2	1&3	0	2	0	1	1	1	0	0	0	0	1	1	1	0	1	1	0	1	1	1	0	0	0	1	0	0	0	0	0	0	0	0	2	1	1	1	0	0	1	0	-	0	2	0	0	1
Zingiber officinale	0	2	2	1	1	0	0	1	1	1	0	0	0	1	1	1	0	1	1	0	1	1	1	0	0	0	0	0	0	0	0	1	0	0	0	2	1	1	1	0	0	0	0	-	0	2	0	0	1
Zingiber spectabile	0	2	1	0	1	0	0	0	1	1	0	0	0	1	1	1	0	1	1	1	1	1	1	0	0	0	1	0	0	0	0	0	0	0	0	2	1	1	1	0	0	1	0	-	0	1	0	0	1
Zingiber thorelii	0	2	1&2	0	1	0	0	1	0	1	0	0	0	1	1	1	0	1	1	0	0	1	1	1	0	0	2	0	0	0	0	0	0	0	0	2	1	1	1	0	0	1	0	-	0	1	0	0	1
[truncated: 2 more columns]

## Sheet: References
Full Reference
Andersson L. 1981. The neotropical genera of Marantaceae. Circumscription and Relationships. Nordic Journal of Botany 1: 218–245.
Andersson L, MW Chase MW. 2001. Phylogeny and classification of Marantaceae. Botanical Journal of the Linnean Society 135: 275–287.
Benedict JC, Smith SY, Collinson ME, Leong–Škorničková J, Specht CD, Fife JL, Marone F, Xiao X, Parkinson DY. 2015a. Evolutionary Significance of Seed Structure in Alpinioideae (Zingiberaceae). Botanical Journal of the Linnean Society 178: 441–466.
Benedict JC, Smith SY, Collinson ME, Leong–Škorničková J, Specht CD, Marone F, Xiao X, Parkinson DY. 2015b. Utility of seed morphology and anatomy and its utility in recognizing subfamilies and tribes of Zingiberaceae. American Journal of Botany 102(11): 1814–1841.
Bouharmont J. 1963. Evolution de l’ovule fécondé chez Musa acuminata Colla subsp. burmannica Simmonds. La Cellule 63: 261–279.
Corner EJH. 1976. The seeds of dicotyledons, vols. 1 and 2. Cambridge, UK: Cambridge University Press.
Grootjen CJ. 1983. Development of ovule and seed in Marantaceae. Acta Botanica Neerlandica 32: 69–86.
Grootjen CJ, Bouman F. 1981. Development of the ovule and seed in Costus cuspidatus, with special reference to the formation of the operculum. Botanical Journal of the Linnean Society 83: 27–39.
Hijmans RJ, Cameron SE, Parra JL, Jones PG, Jarvis A. 2005. Very high resolution interpolated climate surfaces for global land areas. International Journal of Climatology 25: 1965–1978.
Kapil RN, Bor J, Bouman F. 1980. Seed appendages in Angiosperms. I. Introduction. Botanische Jahrbücher fur Systematik, Pflanzengeschichte und Pflanzengeographie 101: 555–573.
Kress WJ. 1990. The Phylogeny and Classification of Zingiberales. Annals of the Missouri Botanical Garden 77(4): 698–721.
Kress WJ. 1996. Phylogeny of the Zingiberanae: Morphology and molecules. In: Wu TL, Wu QG, Chen ZY, eds. Proceedings of the 2nd Symposium on the Family Zingiberaceae. Guangzhou, China: Zhongshan University Press, 122–141.
Kress WJ, Prince LM, Hahn WJ, Zimmer EA. 2001. Unraveling the evolutionary radiation of the families of Zingiberales using morphological and molecular evidence. Systematic Botany 50: 926–944.
Liao JP, Wu QG. 1996. The significance of the seed anatomy of Chinese Alpinia. In: Wu TL, Wu QG, Chen ZY, eds. Proceedings of the 2nd Symposium on the Family Zingiberaceae. Guangzhou, China: Zhongshan University Press, 92–106.
Liao JP, Wu QG. 2000. A preliminary study of the seed anatomy of Zingiberaceae. Botanical Journal of the Linnean Society 134: 287–300.
Manchester SR, Kress WJ. 1993. Ensete oregonense sp. nov. from the Eocene of western North America and its phylogeographic significance. American Journal of Botany 80: 1264–1272.
McGahan MW. 1961. Studies on the seed of banana. I. Anatomy of the seed and Embryo of Musa balbisiana. American Journal of Botany 48: 230–238.
Olson DM, Dinerstein E, Wikramanayake ED, Burgess ND, Powell GVN, Underwood EC, D’Amico JA, Itoua I, Strand HE, Morrison JC et al., 2001. Terrestrial ecoregions of the world: A new map of life on earth. BioScience 51(11): 933–938.
Ridley HN. 1909. Fruit of Burbidgea. Journal of the Straits Branch of the Royal Asiatic Society 53: 175–176.
Schumann K. 1902. Marantaceae. In: A. Engler, ed. Das Pflanzenreich, vol. 4. Leipzig, Germany: W. Engelmann, 1–184.
Thiers B. [continuously updated]. Index Herbariorum: A global directory of public herbaria and associated staff. New York Botanical Garden’s Virtual Herbarium. http://sweetgum.nybg.org/ih/ [accessed 01 January 2015].
Wu QG, Liao JP. 1995. Anatomy and histochemistry of the seeds of Globba racemosa. Guihaia 15(2): 146–153.
